# Supplementary material for: Genome assembly of Genji firefly (Nipponoluciola cruciata) reveals novel luciferase-like luminescent proteins without peroxisome targeting signal
Source: DNA Res. 2024 Mar 18;31(2):dsae006. doi: 10.1093/dnares/dsae006 (PMC11090084; doi:10.1093/dnares/dsae006)
Supplement: dsae006_suppl_Supplementary_Tables [file dsae006_suppl_supplementary_tables.xlsx]

## Sheet: ST1
Supplementary Table S1. Information of the sequence library
Library type	Insert size [bp]	Read length [bp]	Number of reads	Total size [Gbp]	DRR
Paired-end	600	250	510015404	127.504	DRR360294
Mate pair	3000	150	201710122	30.2565	DRR360296
Mate pair	8000	150	201713048	30.257	DRR360297
Mate pair	12000	150	201749478	30.2624	DRR360298
Mate pair	15000	150	202142016	30.3213	DRR360299
RNA-seq	300	100	326852292	32.6852	DRR360295

## Sheet: ST2
Supplementary Table S2. Statistics for the genome assembly NipCru1
Total size of scaffolds [bp]	662010827
Number of scaffolds	301
Scaffold N50 [bp]	48343006
Scaffold L50	5
Scaffold N90 [bp]	6960244
Scaffold L90	22
Total size of contigs [bp]	656804648
Number of contigs	5382
Contig N50 [bp]	289241
Contig L50	681
Contig N90 [bp]	81307
Contig L90	2293
GC-content [%]	28.4
Repetitive element [%]	32.32
BUSCO (genome mode)	C:99.1%[S:98.7%,D:0.4%],F:0.3%,M:0.6%
BUSCO (proteins mode, all isoforms)	C:98.5%[S:64.7%,D:33.8%],F:0.4%,M:1.1%
BUSCO (proteins mode, longest isoforms)	C:98.1%[S:97.4%,D:0.7%],F:0.5%,M:1.4%

## Sheet: ST3
Supplementary Table S3. Mapping result of paired-end reads to NipCru1
Number of reads (raw)	510015404
Number of reads (adapter trimmed)	507861737
Number of mapped reads	504976564
Percentage of mapped reads [%]	99.4
Number of uniquely mapped reads	402865720
Percentage of uniquely mapped reads [%]	82.9

## Sheet: ST4
Supplementary Table S4. Statistics of variant calling
Total size of scaffolds [bp]	662010827
Total size of target regions [bp]	603260032
Number of SNPs	6237316
Number of Transitions (Ti)	3931663
Number of Transversions (Tv)	2305777
Ti/Tv ratio	1.71
Heterozygosity [%]	1.033

## Sheet: ST5
Supplementary Table S5. Information of luciferase-related ACSs in the N. cruciata genome
clade	Scaffold	Start position	End position	Strand	Gene symbol	Transcript ID	PTS1a	Motifb	TPM
Clade-I	scaffold19	1424406	1432551	-	ACS5	NipCru-gene10832.m1	N	N	2.43757
	scaffold19	4098323	4114513	-	ACS1	NipCru-gene10914.m1	N	P	1.43434
	scaffold19	4123472	4139064	+	LLp4	NipCru-gene10915.m1	N	P	45.4166
	scaffold19	4147516	4150181	+	PACS2	NipCru-gene10916.m1	P	N	0.105434
	scaffold19	4162789	4184604	+	PACS3	NipCru-gene10917.m1	P	P	0.388359
	scaffold19	4189933	4191930	+	LUC1	NipCru-gene10918.m1	P	N	1267.87
	scaffold19	4198816	4217899	-	PACS4	NipCru-gene10919.m1	P	N	32.9521
	scaffold19	4233700	4241293	-	LLp1	NipCru-gene10920.m1	N	P	12.6734
	scaffold19	4307653	4310657	+	LLp2	NipCru-gene10922.m1	N	P	68.7509
	scaffold19	4314259	4322514	+	LLp3	NipCru-gene10923.m1	N	P	12.339
	scaffold19	4325775	4339209	-	PACS5	NipCru-gene10924.m1	P	N	1.54149
	scaffold27	298520	300447	-	LUC2	NipCru-gene12608.m1	P	N	176.152
Clade-II	scaffold1	26119688	26126852	+	LLa1	NipCru-gene512.m1	N	P	38.5564
	scaffold1	26154839	26174552	+	LLa2	NipCru-gene513.m1	N	P	51.8307
	scaffold1	26193649	26199100	+	LLa3	NipCru-gene514.m1	N	P	10.1836
	scaffold1	26218530	26237817	+	ACSa1	NipCru-gene516.m1	N	N	0.061092
	scaffold1	26255427	26262640	+	ACSa2	NipCru-gene517.m1	N	N	4.02344
	scaffold1	26279501	26297282	+	ACSa3	NipCru-gene518.m1	N	N	0.188108
	scaffold1	26332430	26342508	+	ACSa4	NipCru-gene520.m1	N	N	25.9546
	scaffold1	26353723	26367128	+	ACSa5	NipCru-gene521.m1	N	N	19.0993
	scaffold1	26375609	26399557	+	ACSa6	NipCru-gene522.m1	N	N	1.13159
	scaffold10	4158018	4159705	+	ACSa7	NipCru-gene7048.m1	N	N	5.59978
aPresence of PTS1. P: positive, N: negative.
bPresence of 'Firefly-Luc-like' motif. P: positive, N: negative.

## Sheet: ST6
Supplementary Table S6. Statistics of luciferase-like genes in N. cruciata and Aq. lateralis
Nipponoluciola cruciata					Aquatica lateralis
Gene name	Gene length (bp)	Exon number	Total exon length (bp) (only CDS)	Total intron length (bp)	Gene name	Gene length (bp)	Exon number	Total exon length (bp) (only CDS)	Total intron length (bp)
LLp1	33332	7	1596	31736	AQULA_005074-PA	4566	7	1608	2958
LLp2	3176	7	1590	1415	AQULA_005050-PA	14126	7	1590	12536
LLp3	8256	7	1605	6651	AQULA_005075-PA	8715	7	1608	7107
LLa2	23366	7	1725	21641	AQULA_012556-PA	22254	7	1725	20529

## Sheet: ST7
Supplementary Table S7. Information of N. cruciata ACOTs
Gene symbol	Transcript ID	Amino acid length	PTS1a	TPM
ACOT1	NipCru-gene9161.m1	460	N	20.7
ACOT2	NipCru-gene3469.m2	149	N	0
ACOT3	NipCru-gene3470.m2	103	N	8.77
ACOT4	NipCru-gene3471.m1	113	N	8.1
ACOT5	NipCru-gene3472.m1	155	N	0.33
aPresence of PTS1. P: positive, N: negative.

## Sheet: ST8
Supplementary Table S8. Information of N. cruciata opsins
Opsin	Transcript ID	Amino acid length
UV-type	NipCru-gene10678.m1	382
LW-type	NipCru-gene5370.m1	380
